# Supplementary material for: Physiological stressors and invasive plant infections alter the small RNA transcriptome of the rice blast fungus, Magnaporthe oryzae
Source: BMC Genomics. 2013 May 12;14:326. doi: 10.1186/1471-2164-14-326 (PMC3658920; doi:10.1186/1471-2164-14-326)
Supplement: Additional file 7: Table S1 — List of genes showing negative correlation between sRNA and microarray data under PQ condition. [file 1471-2164-14-326-S7.xlsx]

## Sheet: Table1
Table S1. List of genes showing negative correlation between sRNA and microarray data under PQ condition
Gene IDa	sRNAb	Microarrayc
MGG_04243.6	0.01	1.7
MGG_06289.6	0.07	1.77
MGG_03200.6	0.42	2.32
MGG_05644.6	0.1	1.9
MGG_05364.6	0.07	2.35
MGG_09226.6	0.2	2.46
MGG_06953.6	0.61	1.53
MGG_02109.6	18.67	-1.6
MGG_00633.6	0.07	1.6
MGG_00633.6	0.06	1.6
MGG_00198.6	0.04	5.98
MGG_00198.6	0.02	5.98
MGG_00198.6	0.08	5.98
MGG_00198.6	0.07	5.98
MGG_00039.6	0.1	4
MGG_13014.6	0.1	2.67
MGG_05215.6	0.02	2.82
MGG_10268.6	0.03	1.72
MGG_12652.6	0.06	1.69
MGG_12521.6	0.01	2.17
MGG_10252.6	0.08	1.93
MGG_10252.6	0.09	1.93
MGG_06165.6	0.05	1.52
MGG_06139.6	0.08	2.31
MGG_06139.6	0.08	2.31
MGG_06011.6	0.08	1.69
MGG_05869.6	12.18	-1.92
MGG_13553.6	0.09	2.11
MGG_03463.6	0.09	1.71
MGG_08922.6	0.1	2.79
MGG_01300.6	0.06	2.43
MGG_01410.6	0.07	4.61
MGG_01446.6	0.05	1.71
MGG_15060.6	0.05	7.03
a Genes that are repeated multiple times indicate association with different, yet adjacent clusters
b Ratio of sRNA between PQ and CM library based on cluster data
c Expression of genes at PQ condition compare to CM using microarray
