# Supplementary material for: Physiological stressors and invasive plant infections alter the small RNA transcriptome of the rice blast fungus, Magnaporthe oryzae
Source: BMC Genomics. 2013 May 12;14:326. doi: 10.1186/1471-2164-14-326 (PMC3658920; doi:10.1186/1471-2164-14-326)
Supplement: Additional file 8: Table S2 — List of genes showing negative correlation between sRNA and microarray data under NS condition. [file 1471-2164-14-326-S8.xlsx]

## Sheet: Sheet1
Table S2. List of genes showing negative correlation between sRNA and microarray data under NS condition
Genea	sRNAb	Microarrayc
MGG_03883.6	0.1	2.51
MGG_04470.6	11.43	-1.88
MGG_06860.6	0.09	1.64
MGG_00198.6	0.06	2.18
MGG_00198.6	0.05	2.18
MGG_00198.6	0.07	2.18
MGG_00198.6	0.05	2.18
MGG_00039.6	0.08	5.28
MGG_09015.6	0.1	2
MGG_01300.6	0.08	2.33
MGG_07877.6	0.05	2.34
MGG_15060.6	0.08	2.05
MGG_15060.6	0.1	2.05
a Genes that are repeated multiple times indicate association with different, yet adjacent clusters
b Ratio of sRNA between NS condition and CM library based on cluster data
c Expression of genes at NS condition compare to CM using microarray
