# Supplementary material for: Physiological stressors and invasive plant infections alter the small RNA transcriptome of the rice blast fungus, Magnaporthe oryzae
Source: BMC Genomics. 2013 May 12;14:326. doi: 10.1186/1471-2164-14-326 (PMC3658920; doi:10.1186/1471-2164-14-326)
Supplement: Additional file 11: Table S3 — List of primers used to generate targeted deletions. [file 1471-2164-14-326-S11.xlsx]

## Sheet: Sheet1
Table S3. List of primers used to generate targeted deletions
Name	Sequence
mdl1 5’Flank For	AGCAAGAACGGGAGGTAATCGGT
mdl1 5’Flank Rev	CACGGCGCGCCTAGCAGCGGACAGCCGTATGCAAACAGGGAAAC
mdl1 3’Flank For	GCAGGGATGCGGCCGCTGACGCCAGCTTGCATATTTACCCGCTT
mdl1 3’Flank Rev	TTGTTGCATTGAGGCTCAGCAAGG
mdl1 Nested For	TCCTGGGTCTGATCTTGCTCCATA
mdl1 Nested Rev	TTAGCCGAGCCATACTTCGTCACA
mdl1 Flank Out For	AGGAGTACCAAGACGAGGACTTC
mdl1 Flank Out Rev	AGTACGACAAGGGGTAGAAGAGAA
mdl1 Gene For	CTGTGGAGCACACCATTCTGAACT
mdl1 Gene Rev	TCCTTGGTCATGGCTATAAGGGCA
mdl2 5’Flank For	AGTCAGTAACGCCCTGCACTTGAT
mdl2 5’Flank Rev	CACGGCGCGCCTAGCAGCGGAGAAGCGACCTGTTCTGGCTTGTA
mdl2 3’Flank For	GCAGGGATGCGGCCGCTGACTGAGCCTAACATGGGATTCA
mdl2 3’Flank Rev	GCCTGTGGTTGTTGATGTTG
mdl2 Nested For	ACGTCGTATGCCACGAACTGATCT
mdl2 Nested Rev	ACATGCTGGAGGGAAGAGAGAGAA
mdl2 Flank Out For	TCTATATCTCGTGCTCTCTCGATG
mdl2 Flank Out Rev	AGGTACTGCCGTAGGTGATAAAAG
mdl2 Gene For	CCCAAGAACTGCGGTTTCGTCAAA
mdl2 Gene Rev	AATGTGCGGGAGAGACTGACTGTT
RdRP 5’ Flank for	AGTGTAGCAAGTATAGGGGAAGGA
RdRP 5’ Flank Rev	CACGGCGCGCCTAGCAGCGGTTGAAAGCTACCAATGGCTCTG
RdRP 3’ Flank for	GCAGGGATGCGGCCGCTGACCATCGCTTTGCGTTGTTTTG
RdRP 3’ Flank Rev	GTACTCGTTTGGGTTGACGAAG
RdRP Nested For	AGTGTAGCAAGTATAGGGGAAGGA
RdRP Nested Rev	GTTGACGAAGCCGAAATTGTAGT
RdRP Flank Out For	CAGGTATGTACACAGTATGCAATGG
RdRP Flank Out Rev	TAGTACATCTTGACCATCCACTCG
RdRP Gene For	GGTTTTCAAGGATCGCATCTAC
RdRP Gene Rev	GTAGGTTTTTATCCACCTGTCGTC
HPH For	CCGCTGCTAGGCGCGCCGTGGCTGGAGCTAGTGGAGGTCA
HPH Rev	GTCAGCGGCCGCATCCCTGCGGTCGGCATCTACTCTATTC
BAR For	CCGCTGCTAGGCGCGCCGTGGTCGACAGAAGATGATATTGAAGGAG
BAR Rev	GTCAGCGGCCGCATCCCTGCCTAAATCTCGGTGACGGGCAGG
