# Supplementary material for: Physiological stressors and invasive plant infections alter the small RNA transcriptome of the rice blast fungus, Magnaporthe oryzae
Source: BMC Genomics. 2013 May 12;14:326. doi: 10.1186/1471-2164-14-326 (PMC3658920; doi:10.1186/1471-2164-14-326)
Supplement: Additional file 12: Table S4 — Primers used for qRT-PCR to study the gene expression in different mutants. [file 1471-2164-14-326-S12.xlsx]

## Sheet: Sheet1
Table S4. Primers used for qRT-PCR to study the gene expression in different mutants
Gene	Primer sequence (5’-3’)
MGG_08843 For	CCTTTTACGTCTATGTGGTCGTCT
MGG_08843 Rev	CTCAAGCTTGGAGATGACAGG
MGG_01596 For	CAATGCAGTGTATCTGGTGCTT
MGG_01596 Rev	CTTGTCAACCAGCAAGATGTTC
MGG_04428 For	CTTTCAAGGAGTTCCACCCTGT
MGG_04428 Rev	TCTCACTGAGGTAGACAACTGTGG
MGG_04338 For	GCTCGCGCTATTTCTGATAACT
MGG_04338 Rev	TGTATAGCCCGAAACAATCTCG
MGG_06609 For	AAAGGATAGGCCACACAACAAC
MGG_06609 Rev	GGCAGGTCTGTCATGGTAATATC
MGG_05869 For	GGCAACTGACAGAGGAAGAGAC
MGG_05869 Rev	ACCATGCGGTTGATCTCAGT
MGG_01439 For	GATATTCCTTCCGCTTCGTG
MGG_01439 Rev	TGAGTAGCCTATCAACTTCAGCAC
MGG_04470 For	GATGGAATCAGGGAGCAGTTC
MGG_04470 Rev	AAGGGTCGTTCTCGCCTATT
MGG_01084 For House keeping gene	CCTCGTCCATCTTCGACGC
MGG_01084 Rev House keeping gene	GACACGACGGCTGTAGCC
